# Supplementary material for: Development and Optimization of Djulis Sourdough Bread Fermented by Lactic Acid Bacteria for Antioxidant Capacity
Source: Molecules. 2021 Sep 17;26(18):5658. doi: 10.3390/molecules26185658 (PMC8468284; doi:10.3390/molecules26185658)
Supplement: Supplementary file 1 [file molecules-26-05658-s001.zip]

Archive with 1 entries (1 files):
- molecules-1341623-supplementary.pdf
